# Supplementary material for: Development and Validation of an HPLC–PDA Method for Quality Control of Jwagwieum, an Herbal Medicine Prescription: Simultaneous Analysis of Nine Marker Compounds
Source: Pharmaceuticals (Basel). 2025 Mar 27;18(4):481. doi: 10.3390/ph18040481 (PMC12030021; doi:10.3390/ph18040481)
Supplement: Supplementary file 1 [file pharmaceuticals-18-00481-s001.zip]

Archive with 1 entries (1 files):
- pharmaceuticals-3521046-supplementary.pdf
